# Supplementary material for: StMAPKK1 Enhances Thermotolerance in Potato (Solanum tuberosum L.) by Enhancing Antioxidant Defense and Photosynthetic Efficiency Under Heat Stress
Source: Plants (Basel). 2025 Jul 24;14(15):2289. doi: 10.3390/plants14152289 (PMC12348817; doi:10.3390/plants14152289)
Supplement: Supplementary file 1 [file plants-14-02289-s001.zip]

Archive with 1 entries (1 files):
- plants-3758349-supplementary.pdf
